# Supplementary material for: Comparison of two chromogenic media: Brilliance Group B and ChromID STRB for the screening of Group B streptococci from an antenatal clinic in Sydney, Australia
Source: Access Microbiol. 2026 Jul 30;8(7):001106.v4. doi: 10.1099/acmi.0.001106.v4 (PMC13423472; doi:10.1099/acmi.0.001106.v4)
Supplement: Supplementary Material 1. [file acmi-8-01106-s001.xlsx]

## Sheet: FINAL DATA
	ACCESSION NUMBER	BRILLIANCE GBS	CHROMEID STREPB	MALDITOF SCORE*	IDENTIFICATION	STORAGE POSITION		TOTAL SAMPLES:	163
									BRILLIANCE GBS	C ID GBS
	MB20546617	POSITIVE	POSITIVE	2.17	S. agalactiae	A1		TRUE POSITIVE	33	32
	MB20546645	POSITIVE	POSITIVE	1.6/2.1	S. agalactiae	A2		TRUE NEGATIVE	118	130
	MB20575199	POSITIVE	POSITIVE	2.34	S. agalactiae	A3		FALSE POSITIVE	12	0
	MB20588205	POSITIVE	POSITIVE	2.3	S. agalactiae	A4		FALSE NEGATIVE	0	1
	MB20721930	POSITIVE	POSITIVE	2.35	S. agalactiae	A5			163	163
	MB20611056	POSITIVE	POSITIVE	2.35	S. agalactiae	A6
	MB20609766	POSITIVE	POSITIVE	2.33	S. agalactiae	A7		%STREPB POSITIVE	20.2454
	MB20721219	POSITIVE	POSITIVE	2.28	S. agalactiae	A8
	MB20611088	POSITIVE	POSITIVE	2.37	S. agalactiae	A9		CONTROL STRAIN ATCC 12236 STORED C1
	MB20609834	POSITIVE	POSITIVE	2.27	S. agalactiae	A10
	MB20586382	POSITIVE	POSITIVE	2.31	S. agalactiae	B1			THERMO BRILLIANCE		Positive/Negative Predictive Value	CHROMEID STREPB		Positive/Negative Predictive Value
	MB20662472	POSITIVE	POSITIVE	2.36	S. agalactiae	B2			BHSB+	BHSB-		BHSB+	BHSB-
	MB20662475	POSITIVE	POSITIVE	2.31	S. agalactiae	B3		Positive	33	12	0.733333	32	0	1
	MB20643429	POSITIVE	POSITIVE	2.29	S. agalactiae	B4		Negative	0	118	1	1	130	0.992366
	MB20638738	POSITIVE	POSITIVE	2.37	S. agalactiae	B5		Sensitivity	1			0.969697
	MB20695353	POSITIVE	POSITIVE	2.43	S. agalactiae	B6		Specificity	0.907692			1
	MB20707668	POSITIVE	POSITIVE	2.42	S. agalactiae	B7		False Positive Rate	0.0923077			0
	MB20691374	POSITIVE	POSITIVE	2.38	S. agalactiae	B8		False Negative Rate	0			0.030303
	MB20702979	POSITIVE	POSITIVE	2.22	S. agalactiae	B9
	MB20681699	POSITIVE	POSITIVE	2.48	S. agalactiae	B10
	MB20699273	POSITIVE	POSITIVE	2.39	S. agalactiae	C2			Brilliance Group B based on detection by Colour and Iater confirmed by Maldi-Tof
	MB20691336	POSITIVE	POSITIVE	2.37	S. agalactiae	C3			Present	Absent	Total
	MB20696173	POSITIVE	POSITIVE	2.34	S. agalactiae	C4		Positive	TP = 33	FP =12	45
	MB20673211	POSITIVE	POSITIVE	2.4	S. agalactiae	C6		Negative	FN = 0	TN = 118	118
	MB20718457	POSITIVE	POSITIVE	2.31	S. agalactiae	C8		Total	33	130	163
	MB20718447	POSITIVE	POSITIVE	2.37	S. agalactiae	C9						.		95% CI
	MB20758593	POSITIVE	POSITIVE	2.35	S. agalactiae	C10		Sensitivity TP/TP+FN	1		TP= True Positives			89.42% to 100.00%
	MB20817634	POSITIVE	POSITIVE	2.13	S. agalactiae	D2		Specificity TN/FP+TN	0.9077		FN= False Negatives			84.43% TO 95.14%
	MB20829001	POSITIVE	POSITIVE	2.27	S. agalactiae	D1					FP= False Positives
	MB20832720	POSITIVE	POSITIVE	2.25	S. agalactiae	D3					TN= True Negatives
	MB20806728	POSITIVE	POSITIVE	2.32	S. agalactiae	D5				95% CI Intervals for Sensitivity and Specificity are "exact" Clopper-Pearson CI. CI for the likehood ratios are calculated using the "Log Method". Page 109 of Altman et. al. 2000
	MB20852614	POSITIVE	POSITIVE	2.36	S. agalactiae	D4				ChromID STRB based on detection by Colour and Iater confirmed by Maldi-Tof
	MB20681699	POSITIVE	NEGATIVE	2.37	S. agalactiae	C7			Present	Absent	Total
	MB20662492	NEGATIVE	NEGATIVE					Positive	TP = 32	FP = 0	32
	MB20662481	NEGATIVE	NEGATIVE					Negative	FN = 1	TN = 130	131
	MB20662485	NEGATIVE	NEGATIVE					Total	33	130	163
	MB20662496	NEGATIVE	NEGATIVE											95% CI
	MB20639780	NEGATIVE	NEGATIVE					Sensitivity TP/TP+FN	0.9697		TP= True Positives			84.24% TO 99.92%
	MB20642242	NEGATIVE	NEGATIVE					Specificity TN/FP+TN	1		FN= False Negatives			97.20% TO 100%
	MB20643419	NEGATIVE	NEGATIVE								FP= False Positives
	MB20638810	NEGATIVE	NEGATIVE								TN= True Negatives
	MB20647672	NEGATIVE	NEGATIVE					This study based on Prevelance detection by colour and later ID by Maldi TOF rate was 20.25% for both agars
	MB20700569	NEGATIVE	NEGATIVE					PPV = Positive Predictive Value
	MB20699240	NEGATIVE	NEGATIVE					PPV to ID GBS by Colour was = Sensitivity x Prevelance/ Sensitivity x Prevalence + (1-Specificity) x (1- Prevalance)
	MB20695354	NEGATIVE	NEGATIVE					NPV = Negative Predictive Value
	MB20699314	NEGATIVE	NEGATIVE					NPV to ID GBS by Colour was = Specificity x (1-Prevalence) / (1 - Sensitivity) x Prevalence + Specificity x (1 - Prevalence)
	MB20681221	NEGATIVE	NEGATIVE					Accuracy
	MB20691351	NEGATIVE	NEGATIVE					Accuracy = Sensitivity x Prevalence + Specificity x (1 - Prevalence)
	MB20695351	NEGATIVE	NEGATIVE
	MB20662481	NEGATIVE	NEGATIVE					%	PPV	NPV	Accuracy
	MB20691334	NEGATIVE	NEGATIVE					Brilliance Group B	73.33	100	92.64
	MB20695349	NEGATIVE	NEGATIVE					ChromID STRB	100	99.24	99.39
	MB20691339	NEGATIVE	NEGATIVE
	MB20662485	NEGATIVE	NEGATIVE										All calculations made by MedCalc Easy-to-use statistical software on line:
	MB20702989	NEGATIVE	NEGATIVE										https://www.medcalc.org/encalc/diagnostic_test.php
	MB20702990	NEGATIVE	NEGATIVE
	MB20702992	NEGATIVE	NEGATIVE
	MB20662496	NEGATIVE	NEGATIVE
	MB20699306	NEGATIVE	NEGATIVE
	MB20673204	NEGATIVE	NEGATIVE
	MB20682375	NEGATIVE	NEGATIVE
	MB20677704	NEGATIVE	NEGATIVE
	MB20702985	NEGATIVE	NEGATIVE
	MB20700575	NEGATIVE	NEGATIVE
	MB20662492	NEGATIVE	NEGATIVE
	MB20702989	NEGATIVE	NEGATIVE
	MB20702990	NEGATIVE	NEGATIVE
	MB20702992	NEGATIVE	NEGATIVE
	MB20720924	NEGATIVE	NEGATIVE
	MB20721915	NEGATIVE	NEGATIVE
	MB20728101	NEGATIVE	NEGATIVE
	MB20725151	NEGATIVE	NEGATIVE
	MB20721928	NEGATIVE	NEGATIVE
	MB20735247	NEGATIVE	NEGATIVE
	MB20735255	NEGATIVE	NEGATIVE
	MB20735275	NEGATIVE	NEGATIVE
	MB20735264	NEGATIVE	NEGATIVE
	MB20735282	NEGATIVE	NEGATIVE
	MB20735321	NEGATIVE	NEGATIVE
	MB20735313	NEGATIVE	NEGATIVE
	MB20741884	NEGATIVE	NEGATIVE
	MB20741879	NEGATIVE	NEGATIVE
	MB20741875	NEGATIVE	NEGATIVE
	MB20744859	NEGATIVE	NEGATIVE
	MB20744824	NEGATIVE	NEGATIVE
	MB20744827	NEGATIVE	NEGATIVE
	MB20744830	NEGATIVE	NEGATIVE
	MB20744843	NEGATIVE	NEGATIVE
	MB20756025	NEGATIVE	NEGATIVE
	MB20759034	NEGATIVE	NEGATIVE
	MB20759028	NEGATIVE	NEGATIVE
	MB20758604	NEGATIVE	NEGATIVE
	MB20759039	NEGATIVE	NEGATIVE
	MB20759052	NEGATIVE	NEGATIVE
	MB20756013	NEGATIVE	NEGATIVE
	MB20756001	NEGATIVE	NEGATIVE
	MB20755998	NEGATIVE	NEGATIVE
	MB20755992	NEGATIVE	NEGATIVE
	MB20762475	NEGATIVE	NEGATIVE
	MB2077521	NEGATIVE	NEGATIVE
	MB20774158	NEGATIVE	NEGATIVE
	MB20774146	NEGATIVE	NEGATIVE
	MB20735264	NEGATIVE	NEGATIVE
	MB20762472	NEGATIVE	NEGATIVE
	MB20763555	NEGATIVE	NEGATIVE
	MB20779601	NEGATIVE	NEGATIVE
	MB20778643	NEGATIVE	NEGATIVE
	MB20778666	NEGATIVE	NEGATIVE
	MB20783594	NEGATIVE	NEGATIVE
	MB20783591	NEGATIVE	NEGATIVE
	MB20783600	NEGATIVE	NEGATIVE
	MB20783595	NEGATIVE	NEGATIVE
	MB20783596	NEGATIVE	NEGATIVE
	MB20800677	NEGATIVE	NEGATIVE
	MB20808068	NEGATIVE	NEGATIVE
	MB20808059	NEGATIVE	NEGATIVE
	MB20808066	NEGATIVE	NEGATIVE
	MB20808067	NEGATIVE	NEGATIVE
	MB20808063	NEGATIVE	NEGATIVE
	MB20808062	NEGATIVE	NEGATIVE
	MB20806820	NEGATIVE	NEGATIVE
	MB20832704	NEGATIVE	NEGATIVE
	MB20832700	NEGATIVE	NEGATIVE
	MB20829004	NEGATIVE	NEGATIVE
	MB20832734	NEGATIVE	NEGATIVE
	MB20827917	NEGATIVE	NEGATIVE
	MB20829019	NEGATIVE	NEGATIVE
	MB20834953	NEGATIVE	NEGATIVE
	MB20828964	NEGATIVE	NEGATIVE
	MB20820916	NEGATIVE	NEGATIVE
	MB20806751	NEGATIVE	NEGATIVE
	MB20799375	NEGATIVE	NEGATIVE
	MB20799319	NEGATIVE	NEGATIVE
	MB20828987	NEGATIVE	NEGATIVE
	MB20828990	NEGATIVE	NEGATIVE
	MB20822260	NEGATIVE	NEGATIVE
	MB20833448	NEGATIVE	NEGATIVE
	MB20852606	NEGATIVE	NEGATIVE
	MB20852057	NEGATIVE	NEGATIVE
	MB20852609	NEGATIVE	NEGATIVE
	MB20642206	NEGATIVE	NEGATIVE
	MB20638762	NEGATIVE	NEGATIVE
	MB20666420	NEGATIVE	NEGATIVE
	MB20715367	NEGATIVE	NEGATIVE
	MB20715356	NEGATIVE	NEGATIVE
	MB20759044	NEGATIVE	NEGATIVE
	MB20774130	NEGATIVE	NEGATIVE
	MB20779599	NEGATIVE	NEGATIVE
	MB20808058	NEGATIVE	NEGATIVE
	MB20773705	NEGATIVE	NEGATIVE
	MB20820964	NEGATIVE	NEGATIVE
	MB20642218	POSITIVE	NEGATIVE	1.92/2.0	Streptococcus gordonii
	MB20685327	POSITIVE	NEGATIVE	1.96/2.2	Streptococcus oralis
	MB20699260	POSITIVE	NEGATIVE	2.13	Lactobacilus salivarius
	MB20691360	POSITIVE	NEGATIVE	2.2	Streptococcus oralis
	MB20725137	POSITIVE	NEGATIVE	2.13; 2.09	Streptococcus salivarius; Streptococcus vestibularis
	MB20744837	POSITIVE	NEGATIVE	2.3	Streptococcus oralis
	MB20778650	POSITIVE	NEGATIVE	2.09	Corynebacterium simulans
	MB20800077	POSITIVE	NEGATIVE	2.37	Streptococcus oralis
	MB20800728	POSITIVE	NEGATIVE	2.43	Streptococcus vestibularis
	MB20828994	POSITIVE	NEGATIVE	2.18	Streptococcus anginosus
	MB20832736	POSITIVE	NEGATIVE	1.76/2.2	Streptococcus oralis
	MB20829016	POSITIVE	NEGATIVE	1.9/2.2	Streptococcus oralis
		* If Maldi-Score below 2.0 was repeated to confirm ID.
	Limit of Detection of the two Chromogenic Media:
							CFU/L
	Dilution factor		0.5 MCF	01:10:00	1:10^-2	1:10^-3	1:10^-4	1:10^-5	1:10^-6	1:10^-7
			1.5x10^8	1.5x10^7	1.5x10^6	1.5x10^5	1.5x10^4	1.5x10^3	1.5x10^2	1.5x10
	Brilliance GBS		Growth	Growth	Growth	Growth	Growth	Growth	No Growth	No Growth
	ChromID Strep B		Growth	Growth	Growth	Growth	Growth	Growth	NoGrowth	No Growth
